# Supplementary material for: Comparison between Invasive Intervention and Conservative Treatment in Patients with In-Hospital Myocardial Infarctions: Results from the Regional Myocardial Infarction Registry of Saxony-Anhalt (RHESA) Study
Source: J Clin Med. 2024 Apr 10;13(8):2194. doi: 10.3390/jcm13082194 (PMC11050707; doi:10.3390/jcm13082194)
Supplement: Supplementary file 1 [file jcm-13-02194-s001.zip]

Archive with 1 entries (1 files):
- jcm-2921069-supplementary.pdf
